# Supplementary material for: The effects of continuous chest compression protocol on cardiopulmonary resuscitation (CPR) quality and fatigue
Source: PLoS One. 2026 Jul 13;21(7):e0353187. doi: 10.1371/journal.pone.0353187 (PMC13362132; doi:10.1371/journal.pone.0353187)
Supplement: S1 Data — (XLSX) [file pone.0353187.s001.xlsx]

## Sheet: CPR
Gender	Group	Age	YearsCertified	NumberCertifications	BMI	GripStrength	DepthPercent	Depthmm	RecoilPercent	RatePercent	CompressionsNumber	CompressionsMin
1	Thirty	20	4	2	24.1672	39.3333	70	51	99	0	690	141
1	Thirty	21	3	2	28.2548	51	59	50	99	18	542	97
0	Thirty	21	6	4	22.8473	44.3333	100	58	96	11	558	96
1	Thirty	19	2.5	2	25.7171	38	67	51	88	2	522	87
0	Thirty	21	4	2	26.1284	47.6667	99	61	99	87	614	112
1	Thirty	23	0	1	21.3228	29.3333	1	38	100	42	569	99
0	Thirty	19	1	1	18.6203	43.3333	22	45	100	99	608	112
1	Thirty	19	0	1	34.9258	30.3333	81	54	95	51	568	101
1	Thirty	23	4	2	22.04	28.6667	69	51	100	63	576	101
0	Thirty	20	4	2	28.2367	68.3333	100	59	100	96	580	105
0	Thirty	25	3	2	24.0819	51.3333	99	57	100	100	597	107
1	Thirty	29	6	3	21.3417	36.6667	100	60	89	61	631	120
0	Thirty	19	5	3	24.0187	34	64	51	90	27	631	123
0	Thirty	32	3	2	24.4732	56.6667	100	56	96	87	623	116
0	Thirty	24	6	3	21.6187	61.3333	94	54	91	87	618	116
1	Thirty	21	6	3	21.0092	22.6667	42	49	98	100	631	114
0	Thirty	21	1	1	26.5469	62.6667	94	55	35	35	572	98
1	Thirty	18	2	1	25.9639	37.6667	36	48	100	0	507	84
0	Thirty	18	4	2	22.0822	30.6667	96	56	75	82	622	117
1	Thirty	29	14	7	27.9452	41.6667	97	55	84	57	569	102
0	Thirty	20	2	1	19.1614	54	97	56	97	77	627	117
1	Thirty	24	8	4	38.9748	40.6667	99	57	90	94	620	116
0	Thirty	26	6	3	36.871	48	97	55	45	30	631	123
1	Fifty	20	4	2	24.1672	39.3333	1	39	99	0	842	137
1	Fifty	21	3	2	28.2548	51	80	53	97	15	622	93
0	Fifty	21	6	4	22.8473	44.3333	100	59	96	93	704	106
1	Fifty	19	2.5	2	25.7171	38	32	47	98	21	611	90
0	Fifty	21	4	2	26.1284	47.6667	98	58	94	87	733	108
1	Fifty	23	0	1	21.3228	29.3333	51	49	100	83	700	108
0	Fifty	19	1	1	18.6203	43.3333	2	41	97	86	701	105
1	Fifty	19	0	1	34.9258	30.3333	74	52	89	73	689	106
1	Fifty	23	4	2	22.04	28.6667	59	50	58	97	706	108
0	Fifty	20	4	2	28.2367	68.3333	100	57	99	83	684	102
0	Fifty	25	3	2	24.0819	51.3333	71	53	82	97	692	106
1	Fifty	29	6	3	21.3417	36.6667	100	59	56	99	707	109
0	Fifty	19	5	3	24.0187	34	73	52	96	50	763	121
0	Fifty	32	3	2	24.4732	56.6667	100	100	57	91	752	116
0	Fifty	24	6	3	21.6187	61.3333	7	43	98	100	707	110
1	Fifty	21	6	3	21.0092	22.6667	86	54	100	96	737	112
0	Fifty	21	1	1	26.5469	62.6667	99	60	69	45	667	100
1	Fifty	18	2	1	25.9639	37.6667	8	45	100	0	598	85
0	Fifty	18	4	2	22.0822	30.6667	69	51	77	40	765	122
1	Fifty	29	14	7	27.9452	41.6667	1	40	26	31	660	101
0	Fifty	20	2	1	19.1614	54	96	54	98	15	807	122
1	Fifty	24	8	4	38.9748	40.6667	100	58	85	8	783	126
0	Fifty	26	6	3	36.871	48	35	47	31	82	747	119
1	Hundred	20	4	2	24.1672	39.3333	18	44	98	0	1050	148
1	Hundred	21	3	2	28.2548	51	57	50	92	63	775	102
0	Hundred	21	6	4	22.8473	44.3333	99	54	84	20	740	96
1	Hundred	19	2.5	2	25.7171	38	57	50	100	16	672	85
0	Hundred	21	4	2	26.1284	47.6667	99	60	100	9	917	125
1	Hundred	23	0	1	21.3228	29.3333	0	31	100	100	824	109
0	Hundred	19	1	1	18.6203	43.3333	7	43	71	88	882	117
1	Hundred	19	0	1	34.9258	30.3333	58	50	41	18	947	128
1	Hundred	23	4	2	22.04	28.6667	37	47	78	97	835	111
0	Hundred	20	4	2	28.2367	68.3333	98	54	100	100	801	107
0	Hundred	25	3	2	24.0819	51.3333	37	48	99	99	873	116
1	Hundred	29	6	3	21.3417	36.6667	98	57	83	0	952	127
0	Hundred	19	5	3	24.0187	34	28	47	96	39	900	122
0	Hundred	32	3	2	24.4732	56.6667	100	57	97	97	868	115
0	Hundred	24	6	3	21.6187	61.3333	11	45	85	41	907	122
1	Hundred	21	6	3	21.0092	22.6667	3	40	100	1	932	126
0	Hundred	21	1	1	26.5469	62.6667	99	58	47	65	878	117
1	Hundred	18	2	1	25.9639	37.6667	43	49	100	0	677	86
0	Hundred	18	4	2	22.0822	30.6667	78	52	97	86	885	118
1	Hundred	29	14	7	27.9452	41.6667	63	51	74	74	880	118
0	Hundred	20	2	1	19.1614	54	99	55	100	34	930	125
1	Hundred	24	8	4	38.9748	40.6667	98	55	66	96	853	114
0	Hundred	26	6	3	36.871	48	38	48	3	10	919	126
1	CC	20	4	2	24.1672	39.3333	0	34	99	0	1045	150
1	CC	21	3	2	28.2548	51	3	46	93	44	840	98
0	CC	21	6	4	22.8473	44.3333	98	54	24	83	930	104
1	CC	19	2.5	2	25.7171	38	70	51	79	12	782	88
0	CC	21	4	2	26.1284	47.6667	100	57	61	1	1177	134
1	CC	23	0	1	21.3228	29.3333	25	44	100	94	873	114
0	CC	19	1	1	18.6203	43.3333	1	39	95	100	1033	115
1	CC	19	0	1	34.9258	30.3333	47	48	47	3	1075	135
1	CC	23	4	2	22.04	28.6667	30	47	70	51	1025	122
0	CC	20	4	2	28.2367	68.3333	8	40	85	99	1033	115
0	CC	25	3	2	24.0819	51.3333	5	40	45	97	868	116
1	CC	29	6	3	21.3417	36.6667	96	57	96	2	1062	130
0	CC	19	5	3	24.0187	34	17	45	28	0	1259	143
0	CC	32	3	2	24.4732	56.6667	100	55	14	89	1028	115
0	CC	24	6	3	21.6187	61.3333	0	35	99	45	1022	121
1	CC	21	6	3	21.0092	22.6667	20	46	95	1	1136	135
0	CC	21	1	1	26.5469	62.6667	9	40	47	41	969	121
1	CC	18	2	1	25.9639	37.6667	1	38	100	79	922	103
0	CC	18	4	2	22.0822	30.6667	18	45	19	5	1037	126
1	CC	29	14	7	27.9452	41.6667	0	28	0	11	1117	125
0	CC	20	2	1	19.1614	54	96	55	99	2	982	130
1	CC	24	8	4	38.9748	40.6667	71	52	18	6	1038	127
0	CC	26	6	3	36.871	48	1	38	6	90	1054	117

## Sheet: ParvoANOVA
Gender	Age	YearsCertified	NumberCertifications	BMI	GripStrength	Depth30Percent	Depth30mm	Recoil30Percent	Rate30Percent	Compressions30Number	Compressions30Min	RPE30Start	RPE30at3	RPE30at6	RPE30at9	Depth50Percent	Depth50mm	Recoil50Percent	Rate50Percent	Compressions50Number	Compressions50Min	RPE50Start	RPE50at3	RPE50at6	RPE50at9	Depth100Percent	Depth100mm	Recoil100Percent	Rate100Percent	Compressions100Number	Compressions100Min	RPE100Start	RPE100at3	RPE100at6	RPE100at9	DepthCCPercent	DepthCCmm	RecoilCCPercent	RateCCPercent	CompressionsCCNumber	CompresionsCCMin	RPECCStart	RPECCat3	RPECCat6	RPECCat9	CCBreaks	VO230Start	HR30Start	VO230at3
1	20	4	2	24.1672	39.3333	70	51	99	0	690	141	6	9	11	13	1	39	99	0	842	137	6	9	10	11	18	44	98	0	1050	148	6	11	15	13	0	34	99	0	1045	150	6	10	12	12	11	2.654	77	10.707
1	21	3	2	28.2548	51	59	50	99	18	542	97	6	7	8	8	80	53	97	15	622	93	6	11	12	12	57	50	92	63	775	102	6	12	13	13	3	46	93	44	840	98	6	12	13	13	2	1.015	104	2.113
0	21	6	4	22.8473	44.3333	100	58	96	11	558	96	6	12	13	13	100	59	96	93	704	106	6	12	13	14	99	54	84	20	740	96	6	13	13	14	98	54	24	83	930	104	7	11	14	16	0	1.684	115	3.92
1	19	2.5	2	25.7171	38	67	51	88	2	522	87	6	7	7	8	32	47	98	21	611	90	6	7	8	11	57	50	100	16	672	85	6	10	11	12	70	51	79	12	782	88	6	13	14	15	0	2.007	88	2.079
0	21	4	2	26.1284	47.6667	99	61	99	87	614	112	6	11	13	15	98	58	94	87	733	108	6	12	14	15	99	60	100	9	917	125	6	11	13	16	100	57	61	1	1177	134	6	10	14	16	1	5.257	95	17.439
1	23	0	1	21.3228	29.3333	1	38	100	42	569	99	6	8	9	9	51	49	100	83	700	108	6	9	12	14	0	31	100	100	824	109	6	8	15	16	25	44	100	94	873	114	6	12	16	16	7	5.501	98	6.556
0	19	1	1	18.6203	43.3333	22	45	100	99	608	112	6	10	11	10	2	41	97	86	701	105	6	9	10	11	7	43	71	88	882	117	7	8	12	15	1	39	95	100	1033	115	7	13	13	15	0	8.263	112.5	11.975
1	19	0	1	34.9258	30.3333	81	54	95	51	568	101	6	11	14	15	74	52	89	73	689	106	6	7	9	11	58	50	41	18	947	128	6	8	8	10	47	48	47	3	1075	135	6	10	15	17	5	1.325	115	11.019
1	23	4	2	22.04	28.6667	69	51	100	63	576	101	6	7	9	11	59	50	58	97	706	108	6	11	13	14	37	47	78	97	835	111	6	9	15	15	30	47	70	51	1025	122	6	9	13	14	3	9.51	123	5.852
0	20	4	2	28.2367	68.3333	100	59	100	96	580	105	6	9	9	11	100	57	99	83	684	102	6	10	10	10	98	54	100	100	801	107	6	11	11	11	8	40	85	99	1033	115	6	9	11	12	0	5.246	64	11.214
0	25	3	2	24.0819	51.3333	99	57	100	100	597	107	6	9	10	11	71	53	82	97	692	106	6	10	13	14	37	48	99	99	873	116	6	9	13	14	5	40	45	97	868	116	6	11	13	14	8	7.754	104.5	22.034
1	29	6	3	21.3417	36.6667	100	60	89	61	631	120	6	12	14	13	100	59	56	99	707	109	6	15	16	16	98	57	83	0	952	127	6	13	15	16	96	57	96	2	1062	130	6	13	15	16	4	5.792	63	8.204
0	19	5	3	24.0187	34	64	51	90	27	631	123	6	10	12	12	73	52	96	50	763	121	6	11	14	14	28	47	96	39	900	122	6	11	12	12	17	45	28	0	1259	143	6	13	14	13	1	4.601	80.5	8.366
0	32	3	2	24.4732	56.6667	100	56	96	87	623	116	6	13	13	14	100	100	57	91	752	116	7	11	12	13	100	57	97	97	868	115	9	11	14	15	100	55	14	89	1028	115	6	14	14	14	0	9.396	120	17.438
0	24	6	3	21.6187	61.3333	94	54	91	87	618	116	6	12	13	13	7	43	98	100	707	110	7	12	13	14	11	45	85	41	907	122	7	10	14	14	0	35	99	45	1022	121	8	13	13	13	3	8.282	132.5	11.722
1	21	6	3	21.0092	22.6667	42	49	98	100	631	114	6	13	15	15	86	54	100	96	737	112	6	16	17	19	3	40	100	1	932	126	7	13	15	15	20	46	95	1	1136	135	7	16	18	18	3	4.518	99	11.726
0	21	1	1	26.5469	62.6667	94	55	35	35	572	98	6	9	10	11	99	60	69	45	667	100	6	11	14	14	99	58	47	65	878	117	6	10	13	14	9	40	47	41	969	121	6	10	13	13	5	8.573	133	21.13
1	18	2	1	25.9639	37.6667	36	48	100	0	507	84	6	12	13	14	8	45	100	0	598	85	7	13	14	15	43	49	100	0	677	86	9	14	16	16	1	38	100	79	922	103	7	11	15	16	0	4.226	94	13.792
0	18	4	2	22.0822	30.6667	96	56	75	82	622	117	6	7	8	9	69	51	77	40	765	122	6	11	13	14	78	52	97	86	885	118	6	7	8	8	18	45	19	5	1037	126	6	9	11	11	3	4.474	118	15.984
1	29	14	7	27.9452	41.6667	97	55	84	57	569	102	6	7	8	8	1	40	26	31	660	101	6	8	10	11	63	51	74	74	880	118	6	12	12	13	0	28	0	11	1117	125	6	7	11	13	0	6.606	126	12.768
0	20	2	1	19.1614	54	97	56	97	77	627	117	6	11	12	12	96	54	98	15	807	122	6	7	11	12	99	55	100	34	930	125	6	9	12	13	96	55	99	2	982	130	6	11	13	15	7	4.86	115	9.751
1	24	8	4	38.9748	40.6667	99	57	90	94	620	116	6	7	8	9	100	58	85	8	783	126	6	10	11	11	98	55	66	96	853	114	6	9	11	13	71	52	18	6	1038	127	6	9	12	13	4	1.03	82	1.715
0	26	6	3	36.871	48	97	55	45	30	631	123	6	8	8	8	35	47	31	82	747	119	6	7	8	8	38	48	3	10	919	126	6	8	8	8	1	38	6	90	1054	117	6	8	9	10	0	4.468	77.5	9.793
[truncated: 33 more columns]
